# Supplementary material for: Co-Targeting PIM Kinase and PI3K/mTOR in NSCLC
Source: Cancers (Basel). 2021 Apr 29;13(9):2139. doi: 10.3390/cancers13092139 (PMC8125027; doi:10.3390/cancers13092139)
Supplement: Supplementary file 1 [file cancers-13-02139-s001.zip]

Archive with 1 entries (1 files):
- cancers-1122337-supp-final.pdf
